# Supplementary material for: New Assay Systems to Characterize the Broad-Spectrum Antiherpesviral and Non-Herpesviral Activity of Cyclin-Dependent Kinase (CDK) 8 Inhibitors
Source: Pharmaceuticals (Basel). 2025 Oct 16;18(10):1560. doi: 10.3390/ph18101560 (PMC12567398; doi:10.3390/ph18101560)
Supplement: Supplementary file 1 [file pharmaceuticals-18-01560-s001.zip]

Archive with 1 entries (1 files):
- pharmaceuticals-3910668-supplementary.pdf
